# Supplementary material for: α-Amylase-Mediated Antibiotic Degradation and Sequestration in Pseudomonas aeruginosa Biofilm Therapy
Source: Antibiotics (Basel). 2025 Sep 18;14(9):941. doi: 10.3390/antibiotics14090941 (PMC12466716; doi:10.3390/antibiotics14090941)
Supplement: Supplementary file 1 [file antibiotics-14-00941-s001.zip]

Archive with 1 entries (1 files):
- antibiotics-3799491-supplementary.pdf
